# Supplementary material for: Haplotype-Resolved Chromatin Conformation Data Reveals Relationship Between Transposable Elements and Chromosomal Pairing
Source: Genome Biol Evol. 2025 Nov 26;17(12):evaf222. doi: 10.1093/gbe/evaf222 (PMC12696580; doi:10.1093/gbe/evaf222)
Supplement: evaf222_Supplementary_Data [file evaf222_supplementary_data.zip]

Archive with 2 entries (2 files):
- hic_tes_gbe_lg_supplemental_figures_07_25_25.docx
- hic_tes_gbe_lg_supplemental_tables_7_25_25.xlsx
