# Supplementary material for: Haplotype-Resolved Chromatin Conformation Data Reveals Relationship Between Transposable Elements and Chromosomal Pairing
Source: Genome Biol Evol. 2025 Nov 26;17(12):evaf222. doi: 10.1093/gbe/evaf222 (PMC12696580; doi:10.1093/gbe/evaf222)
Supplement: evaf222_Supplementary_Data [file evaf222_supplementary_data.zip › hic_tes_gbe_lg_supplemental_tables_7_25_25.xlsx]

## Sheet: Table 1
Binomial Test Results using Mouse Data from Du et al. 2017.
Maternal Genome Mean Pairing Scores				Paternal Genome Mean Pairing Scores
p. value	2.61205e-13			p. value	0.000352
Estimate	0.628395			Estimate	0.551852
Null Value	0.5			Null Value	0.5
Alternative	"Two Sided"			Alternative	"Two Sided"
Method	"Exact Binomial Test"			Method	"Exact Binomial Test"
Maternal Genome Median Pairing Scores				Paternal Genome Median Pairing scores
p. value	0.0985947			p. value	0.113791
Estimate	0.52963			Estimate	0.528395
Null Value	0.5			Null Value	0.5
Alternative	"Two Sided"			Alternative	"Two Sided"
Method	"Exact Binomial Test"			Method	"Exact Binomial Test"

## Sheet: Table 2
Binomial Test Results using Yeast Data from Kim et al. 2017
DBVPG6044 Genome Mean Pairing Scores				Y12 Genome Mean Pairing Scores
p. value	1			p. value	1
Estimate	0.6			Estimate	0.4
Null Value	0.5			Null Value	0.5
Alternative	"Two Sided"			Alternative	"Two Sided"
Method	"Exact Binomial Test"			Method	"Exact Binomial Test"
DBVPG6044 Genome Median Pairing Scores				Y12 Genome Median Pairing scores
Statistic	2			Statistic	0
Parameter	5			Parameter	5
p. value	1			p. value	0.0625
Estimate	0.4			Estimate	0
Null Value	0.5			Null Value	0.5
Alternative	"Two Sided"			Alternative	"Two Sided"
Method	"Exact Binomial Test"			Method	"Exact Binomial Test"

## Sheet: Table 3
	Mean and Median pairing score values for different TE classes for Kim et al. 2017 yeast dataset
		Ty1	Ty2	Ty3	Ty4	Ty5	total genomic region
	DBVPG6044
	Mean	-0.0226264	-0.0198378	-0.02813	-0.0380567	-0.0555764	-0.0328083
	Median	-0.01335	-0.00334744	-0.00625259	-0.0309383	-0.0582983	-0.0239778
	Y12
	Mean	-0.0599074	-0.0351304	-0.0380595	-0.0484139	-0.0185228	-0.0542786
	Median	-0.0507046	-0.0373389	-0.0373389	-0.0373389	0.0322133	-0.057464
